# Supplementary material for: Structural variation and eQTL analysis in two experimental populations of chickens divergently selected for feather-pecking behavior
Source: Neurogenetics. 2022 Nov 30;24(1):29–41. doi: 10.1007/s10048-022-00705-5 (PMC9823035; doi:10.1007/s10048-022-00705-5)
Supplement: Supplementary file 2 — Supplementary file2 (XLSX 10 KB) [file 10048_2022_705_MOESM2_ESM.xlsx]

## Sheet: Top20_summary
Supplementary Information S2: P values of variants represented by closest gene, which were among the top 20 associated in each respective analysis.
Symbol	F2 SVs	HS SVs	Meta SVs	F2 SNPs	HS SNPs	Meta SNPs	P<0.001 in both meta analyses
AFF3	0.0200052	1.37059e-05	1.371e-05	0.0123736	1.63081e-05	1.631e-05	X
AGPAT4	0.172341	0.000225978	0.000226	0.0419775	0.000389376	0.05985	O
ATP10A	0.0595081	0.000497476	0.0002095	0.0159347	6.99236e-07	1.59e-06	X
BICD1	1.13623e-05	0.372716	2.29e-05	1.13623e-05	0.158697	0.0005161	X
C18orf21	1	0.81844	0.8184	2.30266e-05	0.00195216	2.58e-05	O
CBLN2	0.00662875	0.459661	0.006629	1.67596e-05	0.281528	0.0001611	O
CDH19	0.000191435	0.41527	0.0001914	1.017e-05	0.322918	0.0001914	X
CDH7	0.000123572	0.697592	0.0009784	1.46484e-05	0.24565	0.000159	X
COA5	0.468179	2.30466e-05	0.4682	0.081999	4.11541e-07	2.2e-05	O
CRLF2	0.286205	2.63738e-06	2.637e-06	0.0970272	0.000109502	0.0001095	X
DENND5B	0.00163949	0.63561	0.01042	1.13623e-05	0.12597	1.136e-05	O
ENSGALG00000016495	0.000314357	0.0339096	0.0003144	0.000120971	0.0175287	0.0003144	X
ENSGALG00000016755	1	1	1	0.033692	3.0559e-07	1.912e-06	O
ENSGALG00000016760	1	1	1	0.0550152	1.57251e-07	2.282e-05	O
ENSGALG00000027056	1	1	1	1.13623e-05	0.12597	1.136e-05	O
ENSGALG00000027289	0.111241	0.148718	0.1112	0.00132454	0.0641034	0.08051	O
ENSGALG00000027705	0.00637035	0.137652	0.08043	1.69579e-05	0.0787555	0.000157	O
ENSGALG00000030165	0.467513	0.000404012	0.000404	0.27802	0.0278226	0.07103	O
ENSGALG00000032841	7.28398e-05	0.406836	7.284e-05	7.28398e-05	0.257509	0.0006382	X
ENSGALG00000034659	0.000181863	0.77353	0.0001819	6.33556e-05	0.346195	0.000475	X
ENSGALG00000036292	0.000123572	0.665241	0.0001236	0.000123572	0.440173	0.005569	O
ENSGALG00000041951	0.931673	0.000416007	0.000416	0.0852328	0.0209831	0.02801	O
ENSGALG00000045168	1	1	1	1.13623e-05	0.586668	0.0009034	O
ENSGALG00000046804	1	1	1	1.13623e-05	0.440092	0.001335	O
ENSGALG00000046866	0.449353	0.0136414	0.4494	0.000283809	0.00431242	1.389e-05	O
ENSGALG00000046900	0.000191435	0.428647	0.0001914	1.017e-05	0.330579	0.0001914	X
ENSGALG00000046959	0.376008	0.00745839	0.1055	0.0134429	7.30625e-07	0.0002282	O
ENSGALG00000047084	0.0595081	7.78679e-07	0.00299	0.0159347	6.99236e-07	1.59e-06	O
ENSGALG00000048597	0.0181892	0.264112	0.01819	0.00315564	0.00028289	1.263e-05	O
ENSGALG00000048825	0.000450492	0.00383357	0.0006359	2.59701e-05	0.00164128	0.0005025	X
ENSGALG00000050654	0.000123572	0.616019	0.0001236	2.05319e-05	0.0921376	2.053e-05	X
ENSGALG00000051060	1	0.389468	1	1.52971e-05	5.30535e-05	3.109e-06	O
ENSGALG00000051191	7.28398e-05	0.406836	0.3895	7.28398e-05	0.256952	0.0006382	O
ENSGALG00000051256	0.000182584	0.00776507	7.284e-05	0.000144129	0.00406752	0.002501	O
ENSGALG00000051366	1	0.695442	0.6954	3.46242e-05	0.39213	0.0008152	O
ENSGALG00000051475	2.11371e-05	0.157041	0.04482	1.85161e-05	0.000468331	0.0004683	O
ENSGALG00000051557	0.000182584	0.00637261	0.003284	0.000144129	0.00213164	0.002501	O
ENSGALG00000051650	0.000450492	0.086888	0.06454	2.59701e-05	0.000398196	0.0001556	O
ENSGALG00000051666	0.335483	0.000416007	0.000416	0.0852328	0.0209831	0.02801	O
ENSGALG00000051944	1	1	1	1.13623e-05	0.209657	0.001441	O
ENSGALG00000052362	0.174163	1	0.1742	0.0350404	6.99236e-07	0.00105	O
ENSGALG00000052392	1	1	1	1.85161e-05	0.0243575	0.002755	O
ENSGALG00000052449	1	1	1	2.34233e-05	0.671967	2.342e-05	O
ENSGALG00000052462	6.89972e-05	0.270423	6.9e-05	6.89972e-05	0.0787555	0.001642	O
ENSGALG00000053149	0.977857	0.000345842	0.0003458	0.0164556	0.00061163	0.0004922	X
ENSGALG00000053459	0.000123572	0.269495	0.0001236	2.05319e-05	0.0921376	2.053e-05	X
ENSGALG00000053898	6.89972e-05	0.479071	6.9e-05	6.89972e-05	0.0615536	0.004436	O
ENSGALG00000054528	1	0.000404012	0.000404	0.0877421	1.75164e-05	0.01165	O
ENSGALG00000054815	0.376008	0.00745839	0.1055	0.0134429	7.30625e-07	0.0002282	O
ENSGALG00000055063	0.849703	0.000123212	0.1479	0.662163	0.00777328	0.06552	O
FGD4	0.000903422	0.499097	0.004731	1.60606e-05	0.237217	0.0003624	O
FHOD3	2.11371e-05	0.0275877	2.114e-05	2.11371e-05	0.000468331	0.0003372	X
FIGN	0.0181892	0.264112	0.01819	0.00315564	0.00028289	1.263e-05	O
GABRB3	0.123527	7.78679e-07	0.003225	0.0234866	6.99236e-07	7.126e-06	O
GALNT1	0.000154849	0.00110421	0.0001548	1.59898e-05	5.30535e-05	3.215e-06	X
GATA6	0.216057	0.0136414	0.02606	0.000283809	0.00431242	1.389e-05	O
gga-mir-1803	0.00662875	0.68314	0.006629	1.67596e-05	0.281528	0.0001611	O
gga-mir-187	0.000154849	0.00110421	0.0001548	1.52971e-05	5.30535e-05	3.109e-06	X
gga-mir-3524b	0.000123572	0.616019	0.0001236	2.20102e-05	0.217791	3.523e-05	X
gga-mir-6700	0.468179	1	1	1.13623e-05	0.435696	0.0009034	O
INO80C	0.166322	1	1	2.59701e-05	0.000398196	0.0001556	O
INPP4A	0.464701	4.0039e-06	0.0004182	0.00381269	3.3003e-07	2.994e-05	X
LIPT1	1	0.000780623	0.1663	0.0947604	1.57251e-07	2.282e-05	O
LPP	1	0.000345842	0.0003458	0.0113419	0.00013587	0.0002673	X
MC2R	0.00560005	0.457123	0.0056	3.46242e-05	0.325487	3.462e-05	O
MC5R	0.00560005	1	0.0056	3.46242e-05	0.328497	3.462e-05	O
MGAT4A	1	1	1	0.0648784	1.23905e-06	2.048e-05	O
NECTIN4	0.502725	0.0823099	0.08476	0.000425348	7.3719e-05	1.35e-05	O
NETO1	0.21606	0.794341	0.2161	2.34233e-05	0.457498	2.342e-05	O
PIEZO2	0.000871785	0.0516431	0.0002584	0.000158666	0.00175979	7.026e-06	X
RO60	2.11371e-05	0.835052	0.8351	0.00468511	0.000130902	4.017e-06	O
RPRD1A	1	0.0287966	0.0288	1.85161e-05	0.00064237	0.001363	O
SEC61B	0.314691	0.137652	0.3147	1.69579e-05	0.137652	0.000157	O
SHOX	0.229709	2.63738e-06	2.637e-06	0.0970272	0.000109502	0.0001095	X
TGFB2	0.849703	0.000123212	0.008827	0.662163	0.0134071	0.01341	O
TSGA10	0.166322	0.000780623	0.1663	0.033692	1.57251e-07	1.912e-06	O
UBE3A	1	1	1	0.0350404	6.99236e-07	0.00105	O
UCHL5	1	1	1	0.00468511	0.000130902	3.815e-06	O
UNC50	0.468179	2.30466e-05	0.4682	0.0868826	4.11541e-07	2.2e-05	O
